# Supplementary material for: In Vitro Investigation of Therapy-Induced Senescence and Senescence Escape in Breast Cancer Cells Using Novel Flow Cytometry-Based Methods
Source: Cells. 2024 May 15;13(10):841. doi: 10.3390/cells13100841 (PMC11120107; doi:10.3390/cells13100841)
Supplement: Supplementary file 1 [file cells-13-00841-s001.zip]

Archive with 1 entries (1 files):
- cells-2986406-supplementary.pdf
